# Supplementary material for: Euclasta condylotricha flowers essential oils: A new source of juvenile hormones and its larvicidal activity against Anopheles gambiae s.s. (Diptera: Culicidae)
Source: PLoS One. 2023 Jan 23;18(1):e0278834. doi: 10.1371/journal.pone.0278834 (PMC9870135; doi:10.1371/journal.pone.0278834)
Supplement: S1 File — (XLSX) [file pone.0278834.s001.xlsx]

## Sheet: Larval bioassay 
insecticide	souche	dose	tot	morts	replique	date	color
Eucl-Pkou	Kisumu-ref	0	100	0	1	06/11/2020	4
Eucl-Pkou	Kisumu-ref	70	100	68	1	06/11/2020	4
Eucl-Pkou	Kisumu-ref	60	100	48	1	06/11/2020	4
Eucl-Pkou	Kisumu-ref	50	100	31	1	06/11/2020	4
Eucl-Pkou	Kisumu-ref	40	100	17	1	06/11/2020	4
Eucl-Pkou	Kisumu-ref	30	100	7	1	06/11/2020	4
Eucl-Pkou	Kisumu-ref	20	100	0	1	06/11/2020	4
Eucl-Pkou	Kisumu-ref	10	100	0	1	06/11/2020	4
Eucl-Pkou	Kisumu-ref	0	100	0	2	13/11/2020	4
Eucl-Pkou	Kisumu-ref	70	100	77	2	13/11/2020	4
Eucl-Pkou	Kisumu-ref	60	100	55	2	13/11/2020	4
Eucl-Pkou	Kisumu-ref	50	100	37	2	13/11/2020	4
Eucl-Pkou	Kisumu-ref	40	100	22	2	13/11/2020	4
Eucl-Pkou	Kisumu-ref	30	100	7	2	13/11/2020	4
Eucl-Pkou	Kisumu-ref	20	100	4	2	13/11/2020	4
Eucl-Pkou	Kisumu-ref	10	100	2	2	13/11/2020	4
Eucl-Pkou	Kisumu-ref	0	100	0	3	20/11/2020	4
Eucl-Pkou	Kisumu-ref	70	100	82	3	20/11/2020	4
Eucl-Pkou	Kisumu-ref	60	100	59	3	20/11/2020	4
Eucl-Pkou	Kisumu-ref	50	100	38	3	20/11/2020	4
Eucl-Pkou	Kisumu-ref	40	100	41	3	20/11/2020	4
Eucl-Pkou	Kisumu-ref	30	100	21	3	20/11/2020	4
Eucl-Pkou	Kisumu-ref	20	100	5	3	20/11/2020	4
Eucl-Pkou	Kisumu-ref	10	100	0	3	20/11/2020	4
Eucl-Pkou	Acerkis	0	100	0	1	06/11/2020	8
Eucl-Pkou	Acerkis	70	100	88	1	06/11/2020	8
Eucl-Pkou	Acerkis	60	100	72	1	06/11/2020	8
Eucl-Pkou	Acerkis	50	100	59	1	06/11/2020	8
Eucl-Pkou	Acerkis	40	100	45	1	06/11/2020	8
Eucl-Pkou	Acerkis	30	100	26	1	06/11/2020	8
Eucl-Pkou	Acerkis	20	100	5	1	06/11/2020	8
Eucl-Pkou	Acerkis	10	100	0	1	06/11/2020	8
Eucl-Pkou	Acerkis	0	100	0	2	13/11/2020	8
Eucl-Pkou	Acerkis	70	100	85	2	13/11/2020	8
Eucl-Pkou	Acerkis	60	100	69	2	13/11/2020	8
Eucl-Pkou	Acerkis	50	100	56	2	13/11/2020	8
Eucl-Pkou	Acerkis	40	100	48	2	13/11/2020	8
Eucl-Pkou	Acerkis	30	100	31	2	13/11/2020	8
Eucl-Pkou	Acerkis	20	100	8	2	13/11/2020	8
Eucl-Pkou	Acerkis	10	100	1	2	11/06/2019	8
Eucl-Pkou	Acerkis	0	100	0	3	24/06/2019	8
Eucl-Pkou	Acerkis	70	100	95	3	24/06/2019	8
Eucl-Pkou	Acerkis	60	100	88	3	24/06/2019	8
Eucl-Pkou	Acerkis	50	100	72	3	24/06/2019	8
Eucl-Pkou	Acerkis	40	100	61	3	24/06/2019	8
Eucl-Pkou	Acerkis	30	100	36	3	24/06/2019	8
Eucl-Pkou	Acerkis	20	100	8	3	24/06/2019	8
Eucl-Pkou	Acerkis	10	100	0	3	24/06/2019	8
Eucl-Pkou	Kiskdr	0	100	0	1	06/11/2020	3
Eucl-Pkou	Kiskdr	70	100	79	1	06/11/2020	3
Eucl-Pkou	Kiskdr	60	100	61	1	06/11/2020	3
Eucl-Pkou	Kiskdr	50	100	46	1	06/11/2020	3
Eucl-Pkou	Kiskdr	40	100	32	1	06/11/2020	3
Eucl-Pkou	Kiskdr	30	100	17	1	06/11/2020	3
Eucl-Pkou	Kiskdr	20	100	0	1	06/11/2020	3
Eucl-Pkou	Kiskdr	10	100	0	1	06/11/2020	3
Eucl-Pkou	Kiskdr	0	100	0	2	13/11/2020	3
Eucl-Pkou	Kiskdr	70	100	85	2	13/11/2020	3
Eucl-Pkou	Kiskdr	60	100	66	2	13/11/2020	3
Eucl-Pkou	Kiskdr	50	100	51	2	13/11/2020	3
Eucl-Pkou	Kiskdr	40	100	37	2	13/11/2020	3
Eucl-Pkou	Kiskdr	30	100	22	2	13/11/2020	3
Eucl-Pkou	Kiskdr	20	100	2	2	13/11/2020	3
Eucl-Pkou	Kiskdr	10	100	0	2	20/11/2020	3
Eucl-Pkou	Kiskdr	0	100	0	3	20/11/2020	3
Eucl-Pkou	Kiskdr	70	100	90	3	20/11/2020	3
Eucl-Pkou	Kiskdr	60	100	69	3	20/11/2020	3
Eucl-Pkou	Kiskdr	50	100	53	3	20/11/2020	3
Eucl-Pkou	Kiskdr	40	100	35	3	20/11/2020	3
Eucl-Pkou	Kiskdr	30	100	26	3	20/11/2020	3
Eucl-Pkou	Kiskdr	20	100	5	3	20/11/2020	3
Eucl-Pkou	Kiskdr	10	100	0	3	20/11/2020	3
Eucl-Sin	Kisumu-ref	0	100	0	1	06/11/2020	4
Eucl-Sin	Kisumu-ref	70	100	84	1	06/11/2020	4
Eucl-Sin	Kisumu-ref	60	100	59	1	06/11/2020	4
Eucl-Sin	Kisumu-ref	50	100	38	1	06/11/2020	4
Eucl-Sin	Kisumu-ref	40	100	21	1	06/11/2020	4
Eucl-Sin	Kisumu-ref	30	100	8	1	06/11/2020	4
Eucl-Sin	Kisumu-ref	20	100	0	1	06/11/2020	4
Eucl-Sin	Kisumu-ref	0	100	0	2	13/11/2020	4
Eucl-Sin	Kisumu-ref	70	100	87	2	13/11/2020	4
Eucl-Sin	Kisumu-ref	60	100	57	2	13/11/2020	4
Eucl-Sin	Kisumu-ref	50	100	39	2	13/11/2020	4
Eucl-Sin	Kisumu-ref	40	100	27	2	13/11/2020	4
Eucl-Sin	Kisumu-ref	30	100	12	2	13/11/2020	4
Eucl-Sin	Kisumu-ref	20	100	2	2	13/11/2020	4
Eucl-Sin	Kisumu-ref	0	100	0	3	20/11/2020	4
Eucl-Sin	Kisumu-ref	70	100	81	3	20/11/2020	4
Eucl-Sin	Kisumu-ref	60	100	60	3	20/11/2020	4
Eucl-Sin	Kisumu-ref	50	100	40	3	20/11/2020	4
Eucl-Sin	Kisumu-ref	40	100	29	3	20/11/2020	4
Eucl-Sin	Kisumu-ref	30	100	10	3	20/11/2020	4
Eucl-Sin	Kisumu-ref	20	100	1	3	20/11/2020	4
Eucl-Sin	Acerkis	0	100	0	1	06/11/2020	8
Eucl-Sin	Acerkis	70	100	89	1	06/11/2020	8
Eucl-Sin	Acerkis	60	100	67	1	06/11/2020	8
Eucl-Sin	Acerkis	50	100	59	1	06/11/2020	8
Eucl-Sin	Acerkis	40	100	48	1	06/11/2020	8
Eucl-Sin	Acerkis	30	100	23	1	06/11/2020	8
Eucl-Sin	Acerkis	20	100	3	2	06/11/2020	8
Eucl-Sin	Acerkis	0	100	0	2	13/11/2020	8
Eucl-Sin	Acerkis	70	100	92	2	13/11/2020	8
Eucl-Sin	Acerkis	60	100	65	2	13/11/2020	8
Eucl-Sin	Acerkis	50	100	61	2	13/11/2020	8
Eucl-Sin	Acerkis	40	100	47	2	13/11/2020	8
Eucl-Sin	Acerkis	30	100	27	2	13/11/2020	8
Eucl-Sin	Acerkis	20	100	2	2	13/11/2020	8
Eucl-Sin	Acerkis	0	100	0	3	20/11/2020	8
Eucl-Sin	Acerkis	70	100	87	3	20/11/2020	8
Eucl-Sin	Acerkis	60	100	64	3	20/11/2020	8
Eucl-Sin	Acerkis	50	100	57	3	20/11/2020	8
Eucl-Sin	Acerkis	40	100	41	3	20/11/2020	8
Eucl-Sin	Acerkis	30	100	18	3	20/11/2020	8
Eucl-Sin	Acerkis	20	100	0	3	20/11/2020	8
Eucl-Sin	Kiskdr	0	100	0	1	06/11/2020	3
Eucl-Sin	Kiskdr	70	100	97	1	06/11/2020	3
Eucl-Sin	Kiskdr	60	100	72	1	06/11/2020	3
Eucl-Sin	Kiskdr	50	100	63	1	06/11/2020	3
Eucl-Sin	Kiskdr	40	100	59	1	06/11/2020	3
Eucl-Sin	Kiskdr	30	100	52	1	06/11/2020	3
Eucl-Sin	Kiskdr	20	100	21	1	06/11/2020	3
Eucl-Sin	Kiskdr	0	100	0	2	13/11/2020	3
Eucl-Sin	Kiskdr	70	100	94	2	13/11/2020	3
Eucl-Sin	Kiskdr	60	100	69	2	13/11/2020	3
Eucl-Sin	Kiskdr	50	100	61	2	13/11/2020	3
Eucl-Sin	Kiskdr	40	100	56	2	13/11/2020	3
Eucl-Sin	Kiskdr	30	100	45	2	13/11/2020	3
Eucl-Sin	Kiskdr	20	100	15	2	13/11/2020	3
Eucl-Sin	Kiskdr	0	100	0	3	20/11/2020	3
Eucl-Sin	Kiskdr	70	100	96	3	20/11/2020	3
Eucl-Sin	Kiskdr	60	100	71	3	20/11/2020	3
Eucl-Sin	Kiskdr	50	100	62	3	20/11/2020	3
Eucl-Sin	Kiskdr	40	100	59	3	20/11/2020	3
Eucl-Sin	Kiskdr	30	100	47	3	20/11/2020	3
Eucl-Sin	Kiskdr	20	100	17	3	20/11/2020	3
Eucl-Oue	Kisumu-ref	0	100	0	1	06/11/2020	4
Eucl-Oue	Kisumu-ref	70	100	94	1	06/11/2020	4
Eucl-Oue	Kisumu-ref	60	100	86	1	06/11/2020	4
Eucl-Oue	Kisumu-ref	50	100	67	1	06/11/2020	4
Eucl-Oue	Kisumu-ref	40	100	55	1	06/11/2020	4
Eucl-Oue	Kisumu-ref	30	100	29	1	06/11/2020	4
Eucl-Oue	Kisumu-ref	20	100	8	1	06/11/2020	4
Eucl-Oue	Kisumu-ref	0	100	0	2	13/11/2020	4
Eucl-Oue	Kisumu-ref	70	100	97	2	13/11/2020	4
Eucl-Oue	Kisumu-ref	60	100	89	2	13/11/2020	4
Eucl-Oue	Kisumu-ref	50	100	63	2	13/11/2020	4
Eucl-Oue	Kisumu-ref	40	100	52	2	13/11/2020	4
Eucl-Oue	Kisumu-ref	30	100	31	2	13/11/2020	4
Eucl-Oue	Kisumu-ref	20	100	5	2	13/11/2020	4
Eucl-Oue	Kisumu-ref	0	100	0	3	20/11/2020	4
Eucl-Oue	Kisumu-ref	70	100	99	3	20/11/2020	4
Eucl-Oue	Kisumu-ref	60	100	89	3	20/11/2020	4
Eucl-Oue	Kisumu-ref	50	100	71	3	20/11/2020	4
Eucl-Oue	Kisumu-ref	40	100	51	3	20/11/2020	4
Eucl-Oue	Kisumu-ref	30	100	24	3	20/11/2020	4
Eucl-Oue	Kisumu-ref	20	100	6	3	20/11/2020	4
Eucl-Oue	Acerkis	0	100	0	1	06/11/2020	8
Eucl-Oue	Acerkis	70	100	96	1	06/11/2020	8
Eucl-Oue	Acerkis	60	100	87	1	06/11/2020	8
Eucl-Oue	Acerkis	50	100	72	1	06/11/2020	8
Eucl-Oue	Acerkis	40	100	61	1	06/11/2020	8
Eucl-Oue	Acerkis	30	100	29	1	06/11/2020	8
Eucl-Oue	Acerkis	20	100	12	2	06/11/2020	8
Eucl-Oue	Acerkis	0	100	0	2	13/11/2020	8
Eucl-Oue	Acerkis	70	100	98	2	13/11/2020	8
Eucl-Oue	Acerkis	60	100	85	2	13/11/2020	8
Eucl-Oue	Acerkis	50	100	69	2	13/11/2020	8
Eucl-Oue	Acerkis	40	100	57	2	13/11/2020	8
Eucl-Oue	Acerkis	30	100	27	2	13/11/2020	8
Eucl-Oue	Acerkis	20	100	9	2	13/11/2020	8
Eucl-Oue	Acerkis	0	100	0	3	20/11/2020	8
Eucl-Oue	Acerkis	70	100	91	3	20/11/2020	8
Eucl-Oue	Acerkis	60	100	77	3	20/11/2020	8
Eucl-Oue	Acerkis	50	100	65	3	20/11/2020	8
Eucl-Oue	Acerkis	40	100	52	3	20/11/2020	8
Eucl-Oue	Acerkis	30	100	24	3	20/11/2020	8
Eucl-Oue	Acerkis	20	100	7	3	20/11/2020	8
Eucl-Oue	Kiskdr	0	100	0	1	06/11/2020	3
Eucl-Oue	Kiskdr	70	100	81	1	06/11/2020	3
Eucl-Oue	Kiskdr	60	100	66	1	06/11/2020	3
Eucl-Oue	Kiskdr	50	100	46	1	06/11/2020	3
Eucl-Oue	Kiskdr	40	100	32	1	06/11/2020	3
Eucl-Oue	Kiskdr	30	100	13	1	06/11/2020	3
Eucl-Oue	Kiskdr	20	100	2	1	06/11/2020	3
Eucl-Oue	Kiskdr	0	100	0	2	13/11/2020	3
Eucl-Oue	Kiskdr	70	100	91	2	13/11/2020	3
Eucl-Oue	Kiskdr	60	100	72	2	13/11/2020	3
Eucl-Oue	Kiskdr	50	100	51	2	13/11/2020	3
Eucl-Oue	Kiskdr	40	100	37	2	13/11/2020	3
Eucl-Oue	Kiskdr	30	100	15	2	13/11/2020	3
Eucl-Oue	Kiskdr	20	100	3	2	13/11/2020	3
Eucl-Oue	Kiskdr	0	100	0	3	20/11/2020	3
Eucl-Oue	Kiskdr	70	100	97	3	20/11/2020	3
Eucl-Oue	Kiskdr	60	100	76	3	20/11/2020	3
Eucl-Oue	Kiskdr	50	100	54	3	20/11/2020	3
Eucl-Oue	Kiskdr	40	100	41	3	20/11/2020	3
Eucl-Oue	Kiskdr	30	100	18	3	20/11/2020	3
Eucl-Oue	Kiskdr	20	100	5	3	20/11/2020	3
